# Supplementary material for: Graph-Driven Micro-Expression Rendering with Emotionally Diverse Expressions for Lifelike Digital Humans
Source: Biomimetics (Basel). 2025 Sep 3;10(9):587. doi: 10.3390/biomimetics10090587 (PMC12467307; doi:10.3390/biomimetics10090587)
Supplement: Supplementary file 1 [file biomimetics-10-00587-s001.zip]

Archive with 1 entries (1 files):
- biomimetics-3818572-supplementary.pdf
